# Supplementary material for: IL-2 sensitivity and exogenous IL-2 concentration gradient tune the productive contact duration of CD8+ T cell-APC: a multiscale modeling study
Source: BMC Syst Biol. 2016 Aug 17;10:77. doi: 10.1186/s12918-016-0323-y (PMC4989479; doi:10.1186/s12918-016-0323-y)
Supplement: Additional file 7: — This zip file contains the simulation files used to generate the results presented in this manuscript. One may note that CompuCell3D must be installed in order to run the files. (ZIP 122 kb) [file 12918_2016_323_MOESM7_ESM.zip]

Archive with 146 entries (103 files):
- Codes/
- Codes/Batch/
- Codes/Batch/.DS_Store
- __MACOSX/
- __MACOSX/Codes/
- __MACOSX/Codes/Batch/
- __MACOSX/Codes/Batch/._.DS_Store
- Codes/Batch/Control/
- Codes/Batch/Control/ImmuneBatch.cc3d
- __MACOSX/Codes/Batch/Control/
- __MACOSX/Codes/Batch/Control/._ImmuneBatch.cc3d
- Codes/Batch/Control/Simulation/
- Codes/Batch/Control/Simulation/.DS_Store
- __MACOSX/Codes/Batch/Control/Simulation/
- __MACOSX/Codes/Batch/Control/Simulation/._.DS_Store
- Codes/Batch/Control/Simulation/_settings.xml
- __MACOSX/Codes/Batch/Control/Simulation/.__settings.xml
- Codes/Batch/Control/Simulation/ImmuneBatch.py
- __MACOSX/Codes/Batch/Control/Simulation/._ImmuneBatch.py
- Codes/Batch/Control/Simulation/ImmuneBatch.xml
- __MACOSX/Codes/Batch/Control/Simulation/._ImmuneBatch.xml
- Codes/Batch/Control/Simulation/ImmuneBatchSteppables.py
- __MACOSX/Codes/Batch/Control/Simulation/._ImmuneBatchSteppables.py
- Codes/Batch/Control/Simulation/ImmuneBatchSteppables.pyc
- __MACOSX/Codes/Batch/Control/Simulation/._ImmuneBatchSteppables.pyc
- Codes/Batch/Control/Simulation/ImmuneBatchSteppables_mark_crossed.py
- __MACOSX/Codes/Batch/Control/Simulation/._ImmuneBatchSteppables_mark_crossed.py
- Codes/Batch/Control/Simulation/Intracellular/
- Codes/Batch/Control/Simulation/Intracellular/ImmuneIntra_v3.3 - Copy.sbml
- __MACOSX/Codes/Batch/Control/Simulation/Intracellular/
- __MACOSX/Codes/Batch/Control/Simulation/Intracellular/._ImmuneIntra_v3.3 - Copy.sbml
- Codes/Batch/Control/Simulation/Intracellular/ImmuneIntra_v3.3.sbml
- __MACOSX/Codes/Batch/Control/Simulation/Intracellular/._ImmuneIntra_v3.3.sbml
- __MACOSX/Codes/Batch/Control/Simulation/._Intracellular
- __MACOSX/Codes/Batch/Control/._Simulation
- __MACOSX/Codes/Batch/._Control
- Codes/Batch/NoAg/
- Codes/Batch/NoAg/ImmuneBatch.cc3d
- __MACOSX/Codes/Batch/NoAg/
- __MACOSX/Codes/Batch/NoAg/._ImmuneBatch.cc3d
- Codes/Batch/NoAg/Simulation/
- Codes/Batch/NoAg/Simulation/.DS_Store
- __MACOSX/Codes/Batch/NoAg/Simulation/
- __MACOSX/Codes/Batch/NoAg/Simulation/._.DS_Store
- Codes/Batch/NoAg/Simulation/_settings.xml
- __MACOSX/Codes/Batch/NoAg/Simulation/.__settings.xml
- Codes/Batch/NoAg/Simulation/ImmuneBatch.py
- __MACOSX/Codes/Batch/NoAg/Simulation/._ImmuneBatch.py
- Codes/Batch/NoAg/Simulation/ImmuneBatch.xml
- __MACOSX/Codes/Batch/NoAg/Simulation/._ImmuneBatch.xml
- Codes/Batch/NoAg/Simulation/ImmuneBatchSteppables.py
- __MACOSX/Codes/Batch/NoAg/Simulation/._ImmuneBatchSteppables.py
- Codes/Batch/NoAg/Simulation/ImmuneBatchSteppables.pyc
- __MACOSX/Codes/Batch/NoAg/Simulation/._ImmuneBatchSteppables.pyc
- Codes/Batch/NoAg/Simulation/ImmuneBatchSteppables_mark_crossed.py
- __MACOSX/Codes/Batch/NoAg/Simulation/._ImmuneBatchSteppables_mark_crossed.py
- Codes/Batch/NoAg/Simulation/Intracellular/
- Codes/Batch/NoAg/Simulation/Intracellular/ImmuneIntra_v3.3.sbml
- __MACOSX/Codes/Batch/NoAg/Simulation/Intracellular/
- __MACOSX/Codes/Batch/NoAg/Simulation/Intracellular/._ImmuneIntra_v3.3.sbml
- __MACOSX/Codes/Batch/NoAg/Simulation/._Intracellular
- __MACOSX/Codes/Batch/NoAg/._Simulation
- __MACOSX/Codes/Batch/._NoAg
- Codes/Batch/WeakAg/
- Codes/Batch/WeakAg/ImmuneBatch.cc3d
- __MACOSX/Codes/Batch/WeakAg/
- __MACOSX/Codes/Batch/WeakAg/._ImmuneBatch.cc3d
- Codes/Batch/WeakAg/Simulation/
- Codes/Batch/WeakAg/Simulation/ImmuneBatch.py
- __MACOSX/Codes/Batch/WeakAg/Simulation/
- __MACOSX/Codes/Batch/WeakAg/Simulation/._ImmuneBatch.py
- Codes/Batch/WeakAg/Simulation/ImmuneBatch.xml
- __MACOSX/Codes/Batch/WeakAg/Simulation/._ImmuneBatch.xml
- Codes/Batch/WeakAg/Simulation/ImmuneBatchSteppables.py
- __MACOSX/Codes/Batch/WeakAg/Simulation/._ImmuneBatchSteppables.py
- Codes/Batch/WeakAg/Simulation/Intracellular/
- Codes/Batch/WeakAg/Simulation/Intracellular/ImmuneIntra_v3.3.sbml
- __MACOSX/Codes/Batch/WeakAg/Simulation/Intracellular/
- __MACOSX/Codes/Batch/WeakAg/Simulation/Intracellular/._ImmuneIntra_v3.3.sbml
- __MACOSX/Codes/Batch/WeakAg/Simulation/._Intracellular
- __MACOSX/Codes/Batch/WeakAg/._Simulation
- __MACOSX/Codes/Batch/._WeakAg
- Codes/Batch/WeakAg+10ngIL2/
- Codes/Batch/WeakAg+10ngIL2/ImmuneBatch.cc3d
- __MACOSX/Codes/Batch/WeakAg+10ngIL2/
- __MACOSX/Codes/Batch/WeakAg+10ngIL2/._ImmuneBatch.cc3d
- Codes/Batch/WeakAg+10ngIL2/Simulation/
- Codes/Batch/WeakAg+10ngIL2/Simulation/ImmuneBatch.py
- __MACOSX/Codes/Batch/WeakAg+10ngIL2/Simulation/
- __MACOSX/Codes/Batch/WeakAg+10ngIL2/Simulation/._ImmuneBatch.py
- Codes/Batch/WeakAg+10ngIL2/Simulation/ImmuneBatch.xml
- __MACOSX/Codes/Batch/WeakAg+10ngIL2/Simulation/._ImmuneBatch.xml
- Codes/Batch/WeakAg+10ngIL2/Simulation/ImmuneBatchSteppables.py
- __MACOSX/Codes/Batch/WeakAg+10ngIL2/Simulation/._ImmuneBatchSteppables.py
- Codes/Batch/WeakAg+10ngIL2/Simulation/Intracellular/
- Codes/Batch/WeakAg+10ngIL2/Simulation/Intracellular/ImmuneIntra_v3.3.sbml
- __MACOSX/Codes/Batch/WeakAg+10ngIL2/Simulation/Intracellular/
- __MACOSX/Codes/Batch/WeakAg+10ngIL2/Simulation/Intracellular/._ImmuneIntra_v3.3.sbml
- __MACOSX/Codes/Batch/WeakAg+10ngIL2/Simulation/._Intracellular
- __MACOSX/Codes/Batch/WeakAg+10ngIL2/._Simulation
- __MACOSX/Codes/Batch/._WeakAg+10ngIL2
- Codes/Batch/WeakAg_CD5hi/
- Codes/Batch/WeakAg_CD5hi/ImmuneBatch.cc3d
- __MACOSX/Codes/Batch/WeakAg_CD5hi/
- __MACOSX/Codes/Batch/WeakAg_CD5hi/._ImmuneBatch.cc3d
- Codes/Batch/WeakAg_CD5hi/Simulation/
- Codes/Batch/WeakAg_CD5hi/Simulation/ImmuneBatch.py
- __MACOSX/Codes/Batch/WeakAg_CD5hi/Simulation/
- __MACOSX/Codes/Batch/WeakAg_CD5hi/Simulation/._ImmuneBatch.py
- Codes/Batch/WeakAg_CD5hi/Simulation/ImmuneBatch.xml
- __MACOSX/Codes/Batch/WeakAg_CD5hi/Simulation/._ImmuneBatch.xml
- Codes/Batch/WeakAg_CD5hi/Simulation/ImmuneBatchSteppables.py
- __MACOSX/Codes/Batch/WeakAg_CD5hi/Simulation/._ImmuneBatchSteppables.py
- Codes/Batch/WeakAg_CD5hi/Simulation/Intracellular/
- Codes/Batch/WeakAg_CD5hi/Simulation/Intracellular/ImmuneIntra_v3.3.sbml
- __MACOSX/Codes/Batch/WeakAg_CD5hi/Simulation/Intracellular/
- __MACOSX/Codes/Batch/WeakAg_CD5hi/Simulation/Intracellular/._ImmuneIntra_v3.3.sbml
- __MACOSX/Codes/Batch/WeakAg_CD5hi/Simulation/._Intracellular
- __MACOSX/Codes/Batch/WeakAg_CD5hi/._Simulation
- __MACOSX/Codes/Batch/._WeakAg_CD5hi
- __MACOSX/Codes/._Batch
- Codes/Plot/
- Codes/Plot/ImmunePlot/
- Codes/Plot/ImmunePlot/ImmunePlot.cc3d
- __MACOSX/Codes/Plot/
- __MACOSX/Codes/Plot/ImmunePlot/
- __MACOSX/Codes/Plot/ImmunePlot/._ImmunePlot.cc3d
- Codes/Plot/ImmunePlot/Simulation/
- Codes/Plot/ImmunePlot/Simulation/.DS_Store
- __MACOSX/Codes/Plot/ImmunePlot/Simulation/
- __MACOSX/Codes/Plot/ImmunePlot/Simulation/._.DS_Store
- Codes/Plot/ImmunePlot/Simulation/ImmunePlot.py
- __MACOSX/Codes/Plot/ImmunePlot/Simulation/._ImmunePlot.py
- Codes/Plot/ImmunePlot/Simulation/ImmunePlot.xml
- __MACOSX/Codes/Plot/ImmunePlot/Simulation/._ImmunePlot.xml
- Codes/Plot/ImmunePlot/Simulation/ImmunePlotSteppables.py
- __MACOSX/Codes/Plot/ImmunePlot/Simulation/._ImmunePlotSteppables.py
- Codes/Plot/ImmunePlot/Simulation/Intracellular/
- Codes/Plot/ImmunePlot/Simulation/Intracellular/ImmuneIntra_v3.3.sbml
- __MACOSX/Codes/Plot/ImmunePlot/Simulation/Intracellular/
- __MACOSX/Codes/Plot/ImmunePlot/Simulation/Intracellular/._ImmuneIntra_v3.3.sbml
- __MACOSX/Codes/Plot/ImmunePlot/Simulation/._Intracellular
- __MACOSX/Codes/Plot/ImmunePlot/._Simulation
- __MACOSX/Codes/Plot/._ImmunePlot
- __MACOSX/Codes/._Plot
- __MACOSX/._Codes
