# Supplementary material for: IL-2 sensitivity and exogenous IL-2 concentration gradient tune the productive contact duration of CD8+ T cell-APC: a multiscale modeling study
Source: BMC Syst Biol. 2016 Aug 17;10:77. doi: 10.1186/s12918-016-0323-y (PMC4989479; doi:10.1186/s12918-016-0323-y)
Supplement: Additional file 7: — This zip file contains the simulation files used to generate the results presented in this manuscript. One may note that CompuCell3D must be installed in order to run the files. (ZIP 122 kb) [file 12918_2016_323_MOESM7_ESM.zip › Codes/Batch/Control/Simulation/_settings.xml]

<PlayerSettings version="3.7.4">
   <Settings Type="bytearray">
      <e Name="PlayerSizes" Type="bytearray">0,0,0,255,0,0,0,0,253,0,0,0,3,0,0,0,0,0,0,1,0,0,0,3,26,252,2,0,0,0,3,251,0,0,0,22,0,77,0,111,0,100,0,101,0,108,0,69,0,100,0,105,0,116,0,111,0,114,0,0,0,0,54,0,0,3,26,0,0,0,111,0,255,255,255,251,0,0,0,30,0,76,0,97,0,116,0,116,0,105,0,99,0,101,0,68,0,97,0,116,0,97,0,68,0,111,0,99,0,107,0,0,0,0,46,0,0,2,169,0,0,0,0,0,0,0,0,251,0,0,0,32,0,71,0,114,0,97,0,112,0,104,0,105,0,110,0,99,0,115,0,32,0,87,0,105,0,110,0,100,0,111,0,119,2,0,0,0,129,0,0,0,123,0,0,1,0,0,0,1,250,0,0,0,2,0,0,4,195,0,0,0,212,252,1,0,0,0,1,251,0,0,0,22,0,76,0,97,0,116,0,116,0,105,0,99,0,101,0,68,0,97,0,116,0,97,0,0,0,0,0,255,255,255,255,0,0,0,91,0,255,255,255,0,0,0,3,0,0,6,64,0,0,1,6,252,1,0,0,0,2,251,0,0,0,14,0,67,0,111,0,110,0,115,0,111,0,108,0,101,0,0,0,0,0,0,0,6,64,0,0,0,135,0,255,255,255,252,0,0,0,0,0,0,4,188,0,0,0,0,0,255,255,255,250,0,0,0,0,2,0,0,0,1,251,0,0,0,30,0,77,0,111,0,100,0,101,0,108,0,69,0,100,0,105,0,116,0,111,0,114,0,68,0,111,0,99,0,107,3,0,0,5,85,0,0,1,89,0,0,1,0,0,0,1,190,0,0,6,64,0,0,3,26,0,0,0,1,0,0,0,4,0,0,0,8,0,0,0,8,252,0,0,0,1,0,0,0,2,0,0,0,4,0,0,0,20,0,83,0,105,0,109,0,84,0,111,0,111,0,108,0,98,0,97,0,114,1,0,0,0,0,255,255,255,255,0,0,0,0,0,0,0,0,0,0,0,22,0,70,0,105,0,108,0,101,0,84,0,111,0,111,0,108,0,98,0,97,0,114,1,0,0,0,122,255,255,255,255,0,0,0,0,0,0,0,0,0,0,0,26,0,87,0,105,0,110,0,100,0,111,0,119,0,84,0,111,0,111,0,108,0,98,0,97,0,114,1,0,0,0,217,255,255,255,255,0,0,0,0,0,0,0,0,0,0,0,40,0,86,0,105,0,115,0,117,0,97,0,108,0,105,0,122,0,97,0,116,0,105,0,111,0,110,0,84,0,111,0,111,0,108,0,98,0,97,0,114,1,0,0,1,2,255,255,255,255,0,0,0,0,0,0,0,0</e>
      <e Name="PlayerSizesFloating" Type="bytearray">0,0,0,255,0,0,0,0,253,0,0,0,2,0,0,0,0,0,0,0,0,0,0,0,0,252,2,0,0,0,2,251,0,0,0,22,0,77,0,111,0,100,0,101,0,108,0,69,0,100,0,105,0,116,0,111,0,114,3,0,0,0,38,0,0,0,137,0,0,1,0,0,0,0,192,251,0,0,0,22,0,76,0,97,0,116,0,116,0,105,0,99,0,101,0,68,0,97,0,116,0,97,2,0,0,0,69,0,0,0,158,0,0,1,0,0,0,0,192,0,0,0,3,0,0,0,0,0,0,0,0,252,1,0,0,0,1,251,0,0,0,14,0,67,0,111,0,110,0,115,0,111,0,108,0,101,3,0,0,1,45,0,0,3,0,0,0,3,145,0,0,0,106,0,0,3,61,0,0,0,0,0,0,0,1,0,0,0,4,0,0,0,8,0,0,0,8,252,0,0,0,1,0,0,0,2,0,0,0,3,0,0,0,20,0,83,0,105,0,109,0,84,0,111,0,111,0,108,0,98,0,97,0,114,1,0,0,0,0,255,255,255,255,0,0,0,0,0,0,0,0,0,0,0,22,0,70,0,105,0,108,0,101,0,84,0,111,0,111,0,108,0,98,0,97,0,114,1,0,0,0,122,255,255,255,255,0,0,0,0,0,0,0,0,0,0,0,26,0,87,0,105,0,110,0,100,0,111,0,119,0,84,0,111,0,111,0,108,0,98,0,97,0,114,1,0,0,0,217,255,255,255,255,0,0,0,0,0,0,0,0</e>
   </Settings>
   <Settings Type="point">
      <e Name="MainWindowPosition" Type="point">-9,-9</e>
      <e Name="MainWindowPositionFloating" Type="point">351,34</e>
   </Settings>
   <Settings Type="int">
      <e Name="CellGlyphPhiRes" Type="int">2</e>
      <e Name="CellGlyphThetaRes" Type="int">2</e>
      <e Name="FieldIndex" Type="int">0</e>
      <e Name="GraphicsWinHeight" Type="int">400</e>
      <e Name="GraphicsWinWidth" Type="int">400</e>
      <e Name="NumberAccuracy" Type="int">2</e>
      <e Name="NumberOfContourLines" Type="int">3</e>
      <e Name="NumberOfLegendBoxes" Type="int">6</e>
      <e Name="NumberOfRecentSimulations" Type="int">3</e>
      <e Name="Projection" Type="int">0</e>
      <e Name="SaveImageFrequency" Type="int">3</e>
      <e Name="SaveLatticeFrequency" Type="int">100</e>
      <e Name="ScreenUpdateFrequency" Type="int">3</e>
      <e Name="Screenshot_X" Type="int">800</e>
      <e Name="Screenshot_Y" Type="int">800</e>
      <e Name="TabIndex" Type="int">0</e>
   </Settings>
   <Settings Type="float">
      <e Name="ArrowLength" Type="float">1.0</e>
      <e Name="CellGlyphScale" Type="float">1.0</e>
      <e Name="MaxRange" Type="float">1.0</e>
      <e Name="MinRange" Type="float">0.0</e>
      <e Name="ZoomFactor" Type="float">1.0</e>
   </Settings>
   <Settings Type="color">
      <e Name="ArrowColor" Type="color">#ffffff</e>
      <e Name="BorderColor" Type="color">#828282</e>
      <e Name="BoundingBoxColor" Type="color">#ffffff</e>
      <e Name="BrushColor" Type="color">#ffffff</e>
      <e Name="ClusterBorderColor" Type="color">#ffff00</e>
      <e Name="ContourColor" Type="color">#ffffff</e>
      <e Name="PenColor" Type="color">#000000</e>
      <e Name="WindowColor" Type="color">#000000</e>
   </Settings>
   <Settings Type="dict">
      <e Name="FieldParams" Type="dict">
         <e Name="IL2" Type="dict">
            <e Name="ArrowColor" Type="color">#ffffff</e>
            <e Name="ArrowLength" Type="float">1.0</e>
            <e Name="ContoursOn" Type="bool">False</e>
            <e Name="FixedArrowColorOn" Type="bool">False</e>
            <e Name="LegendEnable" Type="bool">True</e>
            <e Name="MaxRange" Type="float">1.0</e>
            <e Name="MaxRangeFixed" Type="bool">False</e>
            <e Name="MinRange" Type="float">0.0</e>
            <e Name="MinRangeFixed" Type="bool">False</e>
            <e Name="NumberAccuracy" Type="int">2</e>
            <e Name="NumberOfContourLines" Type="int">3</e>
            <e Name="NumberOfLegendBoxes" Type="int">6</e>
            <e Name="OverlayVectorsOn" Type="bool">False</e>
            <e Name="ScalarIsoValues" Type="str"/>
            <e Name="ScaleArrowsOn" Type="bool">False</e>
         </e>
      </e>
      <e Name="TypeColorMap" Type="dict">
         <e Name="0" Type="color">#828282</e>
         <e Name="1" Type="color">#aaff00</e>
         <e Name="10" Type="color">#ffffff</e>
         <e Name="2" Type="color">#aaaaff</e>
         <e Name="3" Type="color">#0000ff</e>
         <e Name="4" Type="color">#ffaa00</e>
         <e Name="5" Type="color">#ff0000</e>
         <e Name="6" Type="color">#000000</e>
         <e Name="7" Type="color">#000080</e>
         <e Name="8" Type="color">#00ffff</e>
         <e Name="9" Type="color">#008000</e>
      </e>
      <e Name="WindowsLayout" Type="dict">
         <e Name="0" Type="dict">
            <e Name="cameraClippingRange" Type="floatlist">573.30320098,587.78055454</e>
            <e Name="cameraFocalPoint" Type="floatlist">100.0,100.0,0.0</e>
            <e Name="cameraPosition" Type="floatlist">100.0,100.0,579.094142404</e>
            <e Name="cameraViewUp" Type="floatlist">0.0,1.0,0.0</e>
            <e Name="is3D" Type="bool">False</e>
            <e Name="planeName" Type="str">XY</e>
            <e Name="planePosition" Type="int">0</e>
            <e Name="sceneName" Type="str">Cell_Field</e>
            <e Name="sceneType" Type="str">CellField</e>
            <e Name="winPosition" Type="point">0,0</e>
            <e Name="winSize" Type="size">801,794</e>
            <e Name="winType" Type="str">Graphics</e>
         </e>
         <e Name="1" Type="dict">
            <e Name="cameraClippingRange" Type="floatlist">573.30320098,587.78055454</e>
            <e Name="cameraFocalPoint" Type="floatlist">100.0,100.0,0.0</e>
            <e Name="cameraPosition" Type="floatlist">100.0,100.0,579.094142404</e>
            <e Name="cameraViewUp" Type="floatlist">0.0,1.0,0.0</e>
            <e Name="is3D" Type="bool">False</e>
            <e Name="planeName" Type="str">XY</e>
            <e Name="planePosition" Type="int">0</e>
            <e Name="sceneName" Type="str">IL2</e>
            <e Name="sceneType" Type="str">ConField</e>
            <e Name="winPosition" Type="point">801,0</e>
            <e Name="winSize" Type="size">799,794</e>
            <e Name="winType" Type="str">Graphics</e>
         </e>
      </e>
   </Settings>
   <Settings Type="str">
      <e Name="OutputLocation" Type="str">C:\Users\Xuefeng\CC3DWorkspace</e>
      <e Name="ProjectLocation" Type="str">C:\Users\Xuefeng\CC3DWorkspace</e>
      <e Name="RecentFile" Type="str">C:\Users\Xuefeng\CC3DWorkspace\Immune\TCell\2DModel\Batch\v3.3\Control_v3.3\ImmuneBatch.cc3d</e>
      <e Name="ScalarIsoValues" Type="str"/>
      <e Name="Types3DInvisible" Type="str">0</e>
   </Settings>
   <Settings Type="bool">
      <e Name="BoundingBoxOn" Type="bool">True</e>
      <e Name="CC3DOutputOn" Type="bool">True</e>
      <e Name="CellBordersOn" Type="bool">False</e>
      <e Name="CellGlyphScaleByVolumeOn" Type="bool">False</e>
      <e Name="CellGlyphsOn" Type="bool">False</e>
      <e Name="CellsOn" Type="bool">True</e>
      <e Name="ClosePlayerAfterSimulationDone" Type="bool">False</e>
      <e Name="ClusterBordersOn" Type="bool">False</e>
      <e Name="ConcentrationLimitsOn" Type="bool">True</e>
      <e Name="ContoursOn" Type="bool">False</e>
      <e Name="DisplayConsole" Type="bool">False</e>
      <e Name="DisplayLatticeData" Type="bool">False</e>
      <e Name="DisplayModelEditor" Type="bool">False</e>
      <e Name="FPPLinksColorOn" Type="bool">False</e>
      <e Name="FPPLinksOn" Type="bool">False</e>
      <e Name="FixedArrowColorOn" Type="bool">False</e>
      <e Name="FloatingWindows" Type="bool">False</e>
      <e Name="ImageOutputOn" Type="bool">True</e>
      <e Name="LatticeOutputOn" Type="bool">False</e>
      <e Name="LegendEnable" Type="bool">True</e>
      <e Name="MaxRangeFixed" Type="bool">False</e>
      <e Name="MinRangeFixed" Type="bool">False</e>
      <e Name="OutputToProjectOn" Type="bool">False</e>
      <e Name="OverlayVectorsOn" Type="bool">False</e>
      <e Name="PixelizedScalarField" Type="bool">False</e>
      <e Name="ScaleArrowsOn" Type="bool">False</e>
      <e Name="UseInternalConsole" Type="bool">False</e>
      <e Name="WindowColorSameAsMedium" Type="bool">False</e>
   </Settings>
   <Settings Type="strlist">
      <e Name="RecentSimulations" Type="strlist">
         <e Name="e" Type="str">C:\Users\Xuefeng\CC3DWorkspace\Immune\TCell\2DModel\Batch\v3.3\Control_v3.3\ImmuneBatch.cc3d</e>
         <e Name="e" Type="str">C:\Users\Xuefeng\CC3DWorkspace\Immune\BCell\BCell_Plot_3D\BCellPlot3D.cc3d</e>
         <e Name="e" Type="str">C:\CompuCell3D</e>
      </e>
   </Settings>
   <Settings Type="size">
      <e Name="MainWindowSize" Type="size">1600,873</e>
      <e Name="MainWindowSizeFloating" Type="size">829,64</e>
   </Settings>
</PlayerSettings>
