# Supplementary material for: IL-2 sensitivity and exogenous IL-2 concentration gradient tune the productive contact duration of CD8+ T cell-APC: a multiscale modeling study
Source: BMC Syst Biol. 2016 Aug 17;10:77. doi: 10.1186/s12918-016-0323-y (PMC4989479; doi:10.1186/s12918-016-0323-y)
Supplement: Additional file 7: — This zip file contains the simulation files used to generate the results presented in this manuscript. One may note that CompuCell3D must be installed in order to run the files. (ZIP 122 kb) [file 12918_2016_323_MOESM7_ESM.zip › Codes/Batch/Control/Simulation/ImmuneBatch.xml]

<CompuCell3D version="3.7.3">

 <!--  <Metadata>    
    <VirtualProcessingUnits ThreadsPerVPU="1">8</VirtualProcessingUnits>
	<VirtualProcessingUnits ThreadsPerVPU="2">8</VirtualProcessingUnits>
	<VirtualProcessingUnits ThreadsPerVPU="3">8</VirtualProcessingUnits>
	<VirtualProcessingUnits ThreadsPerVPU="4">8</VirtualProcessingUnits>
    <DebugOutputFrequency>1</DebugOutputFrequency>     
 </Metadata>  -->
   
   <!-- Basic properties of CPM (GGH) algorithm -->
   <Potts>
      <Dimensions x="200" y="200" z="1"/>
      <Steps>8641</Steps> <!-- 8 MCS = 1 min; 480 MCS = 1 hr-->
      <Temperature>10.0</Temperature>
      <NeighborOrder>1</NeighborOrder>
      <Boundary_x>Periodic</Boundary_x>
      <Boundary_y>Periodic</Boundary_y>  
   </Potts>
   
   <!-- Listing all cell types in the simulation -->
   <Plugin Name="CellType">
      <CellType TypeId="0" TypeName="Medium"/>
      <CellType TypeId="1" TypeName="APC"/> <!-- APC -->
      <CellType TypeId="2" TypeName="Naive"/> <!-- Naive -->
      <CellType TypeId="3" TypeName="preActivated"/> <!-- secrete IL2 -->
      <CellType TypeId="4" TypeName="Activated"/> <!-- secrete IL2 -->
      <CellType TypeId="5" TypeName="Effector"/> <!-- secrete IL2 -->
      <CellType TypeId="7" TypeName="Necrotic"/>
   </Plugin>
   
   <!-- Constraint on cell volume. Each cell has different constraint - constraints have to be initialized and managed in Python -->
   <Plugin Name="Volume"/>
   
   <Plugin Name="Surface"/>
   
   <!-- Module tracking center of mass of each cell -->
   <Plugin Name="CenterOfMass"/>
   
   <Plugin Name="ExternalPotential"/>
   
   <Plugin Name="ConnectivityLocalFlex"/>
    
   <Plugin Name="PixelTracker"/>
   
   <Plugin Name="BoundaryPixelTracker"/>
      
   <!-- Module tracking neighboring cells of each cell -->
   <Plugin Name="NeighborTracker"/>
   
   <!-- Specification of adhesion energies -->
   <Plugin Name="Contact">
      <Energy Type1="Medium" Type2="Medium">30</Energy>
      <Energy Type1="Medium" Type2="APC">30</Energy>
      <Energy Type1="Medium" Type2="Naive">30</Energy>
      <Energy Type1="Medium" Type2="Necrotic">30</Energy>
      <Energy Type1="Medium" Type2="preActivated">30</Energy>
      <Energy Type1="Medium" Type2="Activated">30</Energy>
      <Energy Type1="Medium" Type2="Effector">30</Energy>
      
      <Energy Type1="APC" Type2="APC">100</Energy>
      <Energy Type1="APC" Type2="Naive">50</Energy>
      <Energy Type1="APC" Type2="preActivated">50</Energy>
      <Energy Type1="APC" Type2="Activated">100</Energy> 
      <Energy Type1="APC" Type2="Effector">100</Energy> 
      <Energy Type1="APC" Type2="Necrotic">1000</Energy>
      
      <Energy Type1="Naive" Type2="Naive">100</Energy>
      <Energy Type1="Naive" Type2="preActivated">100</Energy> 
      <Energy Type1="Naive" Type2="Activated">100</Energy> 
      <Energy Type1="Naive" Type2="Effector">100</Energy>
      <Energy Type1="Naive" Type2="Necrotic">1000</Energy>

      <Energy Type1="preActivated" Type2="preActivated">100</Energy>
      <Energy Type1="preActivated" Type2="Activated">100</Energy>
      <Energy Type1="preActivated" Type2="Effector">100</Energy>
      <Energy Type1="preActivated" Type2="Necrotic">1000</Energy>
      
      <Energy Type1="Activated" Type2="Activated">100</Energy>
      <Energy Type1="Activated" Type2="Effector">100</Energy>
      <Energy Type1="Activated" Type2="Necrotic">1000</Energy>
      
      <Energy Type1="Effector" Type2="Effector">100</Energy>
      <Energy Type1="Effector" Type2="Necrotic">1000</Energy>
      
      <Energy Type1="Necrotic" Type2="Necrotic">1000</Energy>
      
      <NeighborOrder>2</NeighborOrder>
   </Plugin>
   
   
   <Steppable Type="KernelDiffusionSolver">
      <DiffusionField Name="IL2">
	 <Kernel>4</Kernel>
	 <DiffusionData>
	    <FieldName>IL2</FieldName>
	    <DiffusionConstant>35.6</DiffusionConstant>
	    <DecayConstant>0.062</DecayConstant>
	 </DiffusionData>
      </DiffusionField>
   </Steppable>
	
    <Plugin Name="Secretion">
      <Field Name="IL2" >
	 <!--<ConstantConcentration Type="Medium">1e-11</ConstantConcentration> -->
	 <!-- <Secretion Type="preActivated">0</Secretion>
	 <Secretion Type="Activated"0</Secretion>
	 <Secretion Type="Effector">0</Secretion> -->
	 
      </Field>
    </Plugin>
   
   <!-- Initial layout of cells in the form of rectangular slab -->
    <Steppable Type="UniformInitializer"> 
		<Region> 
			<BoxMin x="0" y="0" z="0"/> 
			<BoxMax x="200" y="200" z="1"/> 
			<Gap>5</Gap> 
			<Width>4</Width> 
			<Types>Naive</Types> 
		</Region>
	</Steppable>  
</CompuCell3D>
