# Supplementary material for: IL-2 sensitivity and exogenous IL-2 concentration gradient tune the productive contact duration of CD8+ T cell-APC: a multiscale modeling study
Source: BMC Syst Biol. 2016 Aug 17;10:77. doi: 10.1186/s12918-016-0323-y (PMC4989479; doi:10.1186/s12918-016-0323-y)
Supplement: Additional file 7: — This zip file contains the simulation files used to generate the results presented in this manuscript. One may note that CompuCell3D must be installed in order to run the files. (ZIP 122 kb) [file 12918_2016_323_MOESM7_ESM.zip › Codes/Plot/ImmunePlot/ImmunePlot.cc3d]

<Simulation version="3.7.2">
   <XMLScript Type="XMLScript">Simulation/ImmunePlot.xml</XMLScript>
   <PythonScript Type="PythonScript">Simulation/ImmunePlot.py</PythonScript>
   <Resource Type="Python">Simulation/ImmunePlotSteppables.py</Resource>
</Simulation>
