# Supplementary material for: IL-2 sensitivity and exogenous IL-2 concentration gradient tune the productive contact duration of CD8+ T cell-APC: a multiscale modeling study
Source: BMC Syst Biol. 2016 Aug 17;10:77. doi: 10.1186/s12918-016-0323-y (PMC4989479; doi:10.1186/s12918-016-0323-y)
Supplement: Additional file 7: — This zip file contains the simulation files used to generate the results presented in this manuscript. One may note that CompuCell3D must be installed in order to run the files. (ZIP 122 kb) [file 12918_2016_323_MOESM7_ESM.zip › Codes/Plot/ImmunePlot/Simulation/ImmunePlot.py]

import sys
from os import environ
from os import getcwd
import string

sys.path.append(environ["PYTHON_MODULE_PATH"])


import CompuCellSetup


sim,simthread = CompuCellSetup.getCoreSimulationObjects()
            
# add extra attributes here
            
CompuCellSetup.initializeSimulationObjects(sim,simthread)
# Definitions of additional Python-managed fields go here
        
#Add Python steppables here
steppableRegistry=CompuCellSetup.getSteppableRegistry()
        

from ImmunePlotSteppables import PlotsSteppable
PlotsSteppableInstance=PlotsSteppable(sim,_frequency=1)
steppableRegistry.registerSteppable(PlotsSteppableInstance)

from ImmunePlotSteppables import SBMLSteppable
SBMLSteppableInstance=SBMLSteppable(sim,_frequency=1)
steppableRegistry.registerSteppable(SBMLSteppableInstance)

from ImmunePlotSteppables import SecretionSteppable
SecretionSteppableInstance=SecretionSteppable(sim,_frequency=1)
steppableRegistry.registerSteppable(SecretionSteppableInstance)

from ImmunePlotSteppables import GrowthSteppable
GrowthSteppableInstance=GrowthSteppable(sim,_frequency=1)
steppableRegistry.registerSteppable(GrowthSteppableInstance)

from ImmunePlotSteppables import MitosisSteppable
MitosisSteppableInstance=MitosisSteppable(sim,_frequency=1)
steppableRegistry.registerSteppable(MitosisSteppableInstance)

from ImmunePlotSteppables import MotilitySteppable
MotilitySteppableInstance=MotilitySteppable(sim,_frequency=1)
steppableRegistry.registerSteppable(MotilitySteppableInstance)

from ImmunePlotSteppables import ConstraintInitializerSteppable
ConstraintInitializerSteppableInstance=ConstraintInitializerSteppable(sim,_frequency=1)
steppableRegistry.registerSteppable(ConstraintInitializerSteppableInstance)
        

CompuCellSetup.mainLoop(sim,simthread,steppableRegistry)
        
        
