# Supplementary material for: IL-2 sensitivity and exogenous IL-2 concentration gradient tune the productive contact duration of CD8+ T cell-APC: a multiscale modeling study
Source: BMC Syst Biol. 2016 Aug 17;10:77. doi: 10.1186/s12918-016-0323-y (PMC4989479; doi:10.1186/s12918-016-0323-y)
Supplement: Additional file 7: — This zip file contains the simulation files used to generate the results presented in this manuscript. One may note that CompuCell3D must be installed in order to run the files. (ZIP 122 kb) [file 12918_2016_323_MOESM7_ESM.zip › Codes/Plot/ImmunePlot/Simulation/ImmunePlotSteppables.py]

from PySteppables import *
import CompuCell
import sys
import os
import math
from random import*
import string
from XMLUtils import dictionaryToMapStrStr as d2mss
from XMLUtils import CC3DXMLListPy 
from PySteppablesExamples import MitosisSteppableBase
import CompuCellSetup
import csv

import bionetAPI


#-- Initialize global parameters

#-- Cellular properties
span_APC_mean = 1000000 #2160
span_APC_sd = 0#240

cycle_ActivatedT_mean = 1080 # Division cycle of activated/effector
cycle_EffectorT_mean = 1080 # fastest cycling time
cycle_range = 720 	# Flexible

#-- Molecular thresholds
LR_th = 53.0   # Estimated
Tbet_th = 3.0  # Estimated
Casp_th = 15.0  # Estimated

#-- IL2 secretion term in the SecretionSteppable, Eqt.(9)
lambda1 = 1e-12
lambdaR3 = 0.0
lambdaR4 = 0.0
lambdaT4 = 0.0

initAll = 33
initAPC = 3

contacts = 0

class SBMLSteppable( SteppableBasePy):
    def __init__( self, _simulator, _frequency=1):
        SteppableBasePy.__init__( self, _simulator, _frequency)
        self.simulator=_simulator
        self.inventory=self.simulator.getPotts().getCellInventory()
        self.cellList=CellList(self.inventory)		
        self.nTrackerPlugin=CompuCell.getNeighborTrackerPlugin()         
        bionetAPI.initializeBionetworkManager( self.simulator)
    
    def start(self):
        #---- Initialize contact files --------------------------------------                
        contactFile=open(str(os.path.dirname(os.path.abspath(__file__))) + '/Output/ContactDuration.csv', 'wb')  
        wr1 = csv.writer(contactFile, delimiter=';', lineterminator='\n', quoting=csv.QUOTE_MINIMAL)
        wr1.writerow(['Cell_ID', 'Contact duration'])
        contactFile.close()
	
        ## Create a bionetwork SBML model named 'ImmuneIntra'
        sbmlModelName='ImmuneIntra'
        sbmlModelKey='Intra'
        #sbmlModelPath='Simulation/ImmuneIntra.sbml'
        sbmlModelPath='Simulation/Intracellular/ImmuneIntra_v3.3.sbml'
        timeStepOfIntegration=1 #0.001 #time conversion between real time and MCS, e.g. 1 MCS=0.001 days ~ 1.5 min (1 MCS=0.0007 days ~ 1 min)
        bionetAPI.loadSBMLModel(sbmlModelName, sbmlModelPath, sbmlModelKey, timeStepOfIntegration) ## Load SBML model ##
        
        ################# Add SBML models to bionetwork template libraries ##################
        #-- Add SBML model to Cell types
        bionetAPI.addSBMLModelToTemplateLibrary('ImmuneIntra', 'APC')
        bionetAPI.addSBMLModelToTemplateLibrary('ImmuneIntra', 'Naive')
        bionetAPI.addSBMLModelToTemplateLibrary('ImmuneIntra', 'preActivated')
        bionetAPI.addSBMLModelToTemplateLibrary('ImmuneIntra', 'Activated')
        bionetAPI.addSBMLModelToTemplateLibrary('ImmuneIntra', 'Effector')
        
        ## Set SBML initial conditions for a cell type, for example:	
        # bionetAPI.setBionetworkInitialCondition('preActivated', 'Intra_R', 0.1) #0.5
        
        ######### Create bionetworks and initialize their states ##########
        bionetAPI.initializeBionetworks()         
  
        self.cellTypeMap=CompuCellSetup.ExtractTypeNamesAndIds()
        del(self.cellTypeMap[0])
	        
    def step(self, mcs):	
        nTrackerAccessor=self.nTrackerPlugin.getNeighborTrackerAccessorPtr()
        ########## Update all bionetwork integrator(s) ###########
        bionetAPI.timestepBionetworks()        
        bionetAPI.printBionetworkState(1)
        
        global contacts
        # <-- Cell type update --> #
        for cell in self.cellList:
            if cell.type in range(2,6):
                dictionaryAttrib=CompuCell.getPyAttrib(cell)
		
                #------ Update the value of fAPC, H-----
                num_neighbor_APCs = 0
                num_neighbor_E = 0
                cellNeighborList=CellNeighborListAuto(self.nTrackerPlugin, cell)	 
                for neighborSurfaceData in cellNeighborList:
                    if neighborSurfaceData.neighborAddress:  
                        ### if neighbor is APC (=> if TCR signaling is ON)
                        if neighborSurfaceData.neighborAddress.type == 1: 
                            num_neighbor_APCs = 1
                        if dictionaryAttrib['contact_APC'] == 0:
                            dictionaryAttrib['contact_APC'] = 1
                            contacts+=1
                        else:
                            dictionaryAttrib['contact_APC'] = 0
			    
                        if neighborSurfaceData.neighborAddress.type == 5:
                            num_neighbor_E += 1
		
                bionetAPI.setBionetworkValue('Intra_fAPC', num_neighbor_APCs, cell.id)		
		
            if cell.type == 2 and num_neighbor_APCs > 0: #---  A Naive becomes pre-Activated type
                cell.type = 3
		    
            if cell.type == 3 and dictionaryAttrib['contact_APC'] == 1: # count activation time from preActivated to activated
                dictionaryAttrib['contact_duration'] += 1
			
            if cell.type == 4:
                dictionaryAttrib['differentiation_duration'] += 1 # count differentiation time from activated to effector
		    
            if cell.type in [4, 5]: #---  Turn Fas-FasL on
                if num_neighbor_E > 0:
                    bionetAPI.setBionetworkValue('Intra_H', 1, cell.id)
                else:
                    bionetAPI.setBionetworkValue('Intra_H', 0, cell.id)
                #print '---------------- turning Fas-FasL on here--------------'
            
            if cell.type in [3, 4, 5]:
                dictionaryAttrib=CompuCell.getPyAttrib(cell)
                LR = bionetAPI.getBionetworkValue('Intra_LR', cell.id)
                #Tbet = bionetAPI.getBionetworkValue('Intra_Tb', cell.id)
                Casp = bionetAPI.getBionetworkValue('Intra_Cap', cell.id)
                
                #-- Become Activated                
                if cell.type == 3 and LR > dictionaryAttrib['LR_th']:                    
                    cell.type = 4
                    #print "T-bet level when breaking APC--------------------------------------" + str(bionetAPI.getBionetworkValue('Intra_Tb', cell.id))
		    
		    contactFile=open(str(os.path.dirname(os.path.abspath(__file__))) + '/Output/ContactDuration.csv', 'a')  
		    wr = csv.writer(contactFile, delimiter=';', lineterminator='\n', quoting=csv.QUOTE_MINIMAL)
		    wr.writerow([str(cell.id), str(dictionaryAttrib['contact_duration'])])
		    contactFile.close()

                #-- Become Effector ## Moved to division section           
                #if cell.type == 4 and Tbet > dictionaryAttrib['Tbet_th']:                     
                #    cell.type = 5
		
		#-- Cell apoptpsis
                if Casp > Casp_th:
                    cell.type = 7
		#--------------------------------------------------------------

	    #---- Record cell profile detail each hour (60 MCS)
	#    if mcs%60 == 0:
	#	fileName=str(str(os.path.dirname(os.path.abspath(__file__))) + '/Output/2/'+ str(cell.id) + '.csv')
	#	if not os.path.exists(fileName):
	#	    profile=open(str(os.path.dirname(os.path.abspath(__file__))) + '/Output/2/'+str(cell.id) + '.csv', 'wb')  
	#	    wr = csv.writer(profile, delimiter=';', quoting=csv.QUOTE_MINIMAL)
	#	    wr.writerow(['Hrs', 'ID', 'Type', 'R', 'LR', 'Tbet', 'Fss', 'Cap', 'IL2cm'])
	#	    profile.close()
	#
	#	with open(fileName, 'a') as profile:
	#	    wr = csv.writer(profile, delimiter=';', lineterminator='\n', quoting=csv.QUOTE_MINIMAL)
	#	    wr.writerow([mcs/60, cell.id, cell.type, \
	#			bionetAPI.getBionetworkValue('Intra_R', cell.id), \
	#			bionetAPI.getBionetworkValue('Intra_LR', cell.id),\
	#			bionetAPI.getBionetworkValue('Intra_Tb', cell.id),\
	#			bionetAPI.getBionetworkValue('Intra_Fass', cell.id),\
	#			bionetAPI.getBionetworkValue('Intra_Cap', cell.id),\
	#			bionetAPI.getBionetworkValue('Intra_IL2cm', cell.id)])


class SecretionSteppable(SecretionBasePy):
    def __init__(self, _simulator, _frequency=1):
        SecretionBasePy.__init__(self, _simulator, _frequency)
	self.cellList=CellList(self.inventory)
	self.nTrackerPlugin=CompuCell.getNeighborTrackerPlugin()
		
    def start(self):
	pass	
	#fileIL2=open(str(os.path.dirname(os.path.abspath(__file__))) + 'Output/field_IL2.txt', 'w')  # clear by overwriting
        #fileIL2.close()
        
    def step(self, mcs):
	attrSecretor=self.getFieldSecretor('IL2')
	nTrackerAccessor=self.nTrackerPlugin.getNeighborTrackerAccessorPtr()
	self.fieldIL2=CompuCell.getConcentrationField(self.simulator, 'IL2')
        
	for cell in self.cellList:
	    #--- Update External IL2 at the cell membrane (IL2cm) -------
            externalIL2=0 #1e-12
            pixelList=self.getCellBoundaryPixelList(cell)
            for bPixel in pixelList:
                externalIL2+=float(self.fieldIL2.get(bPixel.pixel))
            bionetAPI.setBionetworkValue('Intra_IL2cm', externalIL2, cell.id)
	    #print '----------Should update here---:' + str(bionetAPI.getBionetworkValue('Intra_IL2cm', cell.id))
				
            #--- Update External Tbet (Tbcm) - from neighbor cells (equation of Fas and Fas*)-------
            externalTbet=0 
            cellNeighborList=CellNeighborListAuto(self.nTrackerPlugin, cell)	 
            for neighborSurfaceData in cellNeighborList:
                if neighborSurfaceData.neighborAddress:    
                    externalTbet+=float(bionetAPI.getBionetworkValue('Intra_Tb', neighborSurfaceData.neighborAddress.id))		
            bionetAPI.setBionetworkValue('Intra_Tbcm', externalTbet, cell.id)
            #------------------------
            
	    if cell.type in [3, 4, 5]:  #--- pre-Activated, Activated and Effector                                             
                fAPC=bionetAPI.getBionetworkValue('Intra_fAPC', cell.id)
                #LR=bionetAPI.getBionetworkValue('Intra_LR', cell.id)
		#Tb=bionetAPI.getBionetworkValue('Intra_Tb', cell.id)
		
                #print '--- intra-values-----', LR
		#Secretion of IL2 regulated by R*(LR) and TCR activation(fAPC)
                #SecrConst=float((lambdaR3*LR*(1.0/float(lambdaR4 + LR)) + lambda1*fAPC)*(1.0/float(1.0 + lambdaT4*Tb)))
		SecrConst=float(lambda1*fAPC)
                
                attrSecretor.secreteInsideCell(cell, SecrConst)
                # attrSecretor.secreteInsideCellAtBoundary(cell, 300)
                # attrSecretor.secreteOutsideCellAtBoundary(cell, 500)
                # attrSecretor.secreteInsideCellAtCOM(cell, 300)

    
#    	field=CompuCell.getConcentrationField(self.simulator, 'IL2')
#       pt=CompuCell.Point3D()
#                
#        if field:
#            try:                
#                IL2_output=open(str(os.path.dirname(os.path.abspath(__file__))) + '/Output/2/field_IL2.txt', 'a') 
#            except IOError:
#                print 'Could not open file ', IL2_output, ' for writing. Check if you have necessary permissions'
#            
#            if mcs%60 == 0:
#                for i in xrange(self.dim.x):
#                    for j in xrange(self.dim.y):
#                        for k in xrange(self.dim.z):
#                            pt.x=i
#                            pt.y=j
#                            pt.z=k
#                            #m=str(mcs)+' '+str(pt.x)+' '+str(pt.y)+' '+str(pt.z)+' '+str(field.get(pt))
#                            m=str(mcs)+' '+str(field.get(pt))
#                            IL2_output.write('%s\n' % (m))
#        
#                IL2_output.close()    


class GrowthSteppable(SteppableBasePy):
    def __init__(self, _simulator, _frequency=1):
        SteppableBasePy.__init__(self, _simulator, _frequency)
    
    def start(self):
        ##-- Use the defined number of initial cells by killing the rest
        ##-- Use the defined number of initial cells by killing the rest
        initList = xrange(len(self.cellList))
        subSet = sample(initList, initAll)
	
        for cell in self.cellList:
            if cell.id not in subSet:
                self.deleteCell(cell)
                self.cleanDeadCells()
	
        APCList = sample(subSet, initAPC)
        for cell in self.cellList:
            if cell.id in APCList:
                cell.type = 1
	
	#------------Initialize a cell profile ------------------------# 
	#for cell in self.cellList:
	#    if cell.type == 2:
	#	profile=open(str(os.path.dirname(os.path.abspath(__file__))) + '/Output/2/'+str(cell.id) + '.csv', 'wb')  
	#	wr = csv.writer(profile, delimiter=';', lineterminator='\n', quoting=csv.QUOTE_MINIMAL)
	#	wr.writerow(['Hrs', 'ID', 'Type', 'R' 'LR', 'Tbet', 'Fss', 'Cap', 'IL2cm'])
	#	profile.close()

	    
    def step(self, mcs):
        for cell in self.cellList:
            cell.targetVolume+=1.0		
       
        
class MitosisSteppable(MitosisSteppableBase):
    def __init__(self, _simulator, _frequency=1):
        MitosisSteppableBase.__init__(self, _simulator, _frequency)
	self.cellList=CellList(self.inventory)
		
    def start(self):
	#---- Initialize contact files --------------------------------------                
	#diffFile=open(str(os.path.dirname(os.path.abspath(__file__))) + '/Output/DifferentiationTimen.csv', 'wb')  
	#wr1 = csv.writer(diffFile, delimiter=';', lineterminator='\n', quoting=csv.QUOTE_MINIMAL)
	#wr1.writerow(['Cell_ID', 'Diff duration'])
	#diffFile.close()
	
        for cell in self.cellList:
            if cell:
                dictionaryAttrib=CompuCell.getPyAttrib(cell)
                
		# A boolen var to identify T-DC contact
		dictionaryAttrib['contact_APC'] = 0
		if cell.type == 2:
		    dictionaryAttrib['contact_duration'] = 0
		    dictionaryAttrib['differentiation_duration'] = 0
		
		# Initiate life span of APC
		if cell.type == 1:
		    dictionaryAttrib['APC_span'] = int(gauss(span_APC_mean, span_APC_sd))
		
		# Set up cell cycle timer for Activated and Effector
                dictionaryAttrib['tick']=0
		dictionaryAttrib['cycle_ActivatedT']=int(uniform(cycle_ActivatedT_mean-cycle_range, cycle_ActivatedT_mean+cycle_range))
		dictionaryAttrib['cycle_EffectorT']=int(uniform(cycle_EffectorT_mean-cycle_range, cycle_EffectorT_mean+cycle_range))
                
		# Record division times   
		dictionaryAttrib['num_of_divisions'] = 0
		
		# Initiate threshold range for IL2R*, Tbet
		dictionaryAttrib['LR_th']=LR_th#uniform(LR_th_lo, LR_th_hi)
		dictionaryAttrib['Tbet_th']=Tbet_th#uniform(Tbet_th-Tbet_sd, Tbet_th+Tbet_sd) 
					
    def step(self, mcs):		
        cells_to_divide=[]
	    
        for cell in self.cellList:
            dictionaryAttrib=CompuCell.getPyAttrib(cell)
	    #-- APC: die by aging
	    if cell.type == 1:
		dictionaryAttrib[cell.id]=mcs
		if dictionaryAttrib[cell.id]>dictionaryAttrib['APC_span']:
		    cell.type = 7
            		
	    #-- Pre-Activated cells: no divisions, with lifespan limit? Caspase-dependent apoptosis ----
	    #if cell.type == 3:
	        #if dictionaryAttrib[cell.id]>lifespan:
	        #    cell.type = 7
		    
	    #-- Activated cells: divisions with cycle, no life span limit, Caspase-dependent apoptosis  ----
	    if cell.type == 4:
	        dictionaryAttrib['tick']+=1
	        if dictionaryAttrib['tick']>dictionaryAttrib['cycle_ActivatedT']: # Normal distribution mean=8 hr, SD=4 hr 
	    	#if dictionaryAttrib['num_of_divisions']>max_number_of_divisions_Activated:
	    	#	cell.type = 7
	    	#else:
		    cells_to_divide.append(cell)
        	
	    #-- Effector cells: divisions with cycle, no life span limit, Caspase-dependent apoptosis ----
	    if cell.type == 5:
	        dictionaryAttrib['tick']+=1
	        if dictionaryAttrib['tick']>dictionaryAttrib['cycle_EffectorT']:
		
		#if dictionaryAttrib['num_of_divisions']>max_number_of_divisions_Activated:
	    	#	cell.type = 7
	    	#else:
		    cells_to_divide.append(cell)
                 
        for cell in cells_to_divide:
            self.divideCellRandomOrientation(cell)

    def updateAttributes(self):	
        childCell=self.mitosisSteppable.childCell
        parentCell=self.mitosisSteppable.parentCell
        
        dictionaryAttrib_P=CompuCell.getPyAttrib(parentCell)
	dictionaryAttrib_C=CompuCell.getPyAttrib(childCell)
	
	dictionaryAttrib_P['contact_APC']=0
        dictionaryAttrib_C['contact_APC']=0

        dictionaryAttrib_P['tick']=0
        dictionaryAttrib_C['tick']=0
	
	dictionaryAttrib_P['cycle_ActivatedT']=int(uniform(cycle_ActivatedT_mean-cycle_range, cycle_ActivatedT_mean+cycle_range))
	dictionaryAttrib_C['cycle_ActivatedT']=int(uniform(cycle_ActivatedT_mean-cycle_range, cycle_ActivatedT_mean+cycle_range))
	dictionaryAttrib_P['cycle_EffectorT']=int(uniform(cycle_EffectorT_mean-cycle_range, cycle_EffectorT_mean+cycle_range))
	dictionaryAttrib_C['cycle_EffectorT']=int(uniform(cycle_EffectorT_mean-cycle_range, cycle_EffectorT_mean+cycle_range))
	
	dictionaryAttrib_P['num_of_divisions']+=1
	dictionaryAttrib_C['num_of_divisions']=dictionaryAttrib_P['num_of_divisions']
	
	dictionaryAttrib_P['LR_th']=LR_th#uniform(LR_th_lo, LR_th_hi) 
	dictionaryAttrib_C['LR_th']=LR_th#uniform(LR_th_lo, LR_th_hi)
	
	dictionaryAttrib_P['Tbet_th']=Tbet_th#uniform(Tbet_th-Tbet_sd, Tbet_th+Tbet_sd)  
	dictionaryAttrib_C['Tbet_th']=Tbet_th#uniform(Tbet_th-Tbet_sd, Tbet_th+Tbet_sd)
	
	if parentCell.type == 4:
	    dictionaryAttrib_C['differentiation_duration'] = dictionaryAttrib_P['differentiation_duration']  
                        
        childCell.targetVolume=parentCell.targetVolume
        childCell.lambdaVolume=parentCell.lambdaVolume
        childCell.type = parentCell.type
	
	bionetAPI.copyBionetworkFromParent( parentCell, childCell)
	#print '--------- Division type:' + str(parentCell.type) + '---------'
	#-----------------------------------------------------
	# Asymmetrically assign molecules to daughter cells              
        currentR=bionetAPI.getBionetworkValue('Intra_R', parentCell.id)
        currentLR=bionetAPI.getBionetworkValue('Intra_LR', parentCell.id)
        currentTbet=bionetAPI.getBionetworkValue('Intra_Tb', parentCell.id)
        currentFass=bionetAPI.getBionetworkValue('Intra_Fass', parentCell.id)
        currentCasp=bionetAPI.getBionetworkValue('Intra_Cap', parentCell.id)
        
        ratio_1=float(uniform(0.7, 1.0))
        ratio_2=float(1.0+(1.0-ratio_1))
             
        bionetAPI.setBionetworkValue('Intra_R', ratio_1*currentR, parentCell.id)
        bionetAPI.setBionetworkValue('Intra_R', ratio_2*currentR, childCell.id)
    
        bionetAPI.setBionetworkValue('Intra_LR', ratio_1*currentLR, parentCell.id)
        bionetAPI.setBionetworkValue('Intra_LR', ratio_2*currentLR, childCell.id)
                
        bionetAPI.setBionetworkValue('Intra_Fass', ratio_1*currentFass, parentCell.id)
        bionetAPI.setBionetworkValue('Intra_Fass', ratio_2*currentFass, childCell.id)
        
        bionetAPI.setBionetworkValue('Intra_Cap', ratio_1*currentCasp, parentCell.id)
        bionetAPI.setBionetworkValue('Intra_Cap', ratio_2*currentCasp, childCell.id)

        #  for Tbet asymmetric division, some extreme Polarization is observed
        if parentCell.type == 4:
            ratio_1=float(uniform(0.02, 1.0))
            ratio_2=float(1.0+(1.0-ratio_1))

        bionetAPI.setBionetworkValue('Intra_Tb', ratio_1*currentTbet, parentCell.id)
        bionetAPI.setBionetworkValue('Intra_Tb', ratio_2*currentTbet, childCell.id)
	
	#print "Parents" + "Ratio 1" + str(ratio1) + str(bionetAPI.getBionetworkValue('Intra_Tb', parentCell.id))
	#print "Child" + "Ratio 2" + str(ratio2) + str(bionetAPI.getBionetworkValue('Intra_Tb', childCell.id))
	
	# Decision for activated phenotype differentiating into 
	if parentCell.type == 4 and (bionetAPI.getBionetworkValue('Intra_Tb', parentCell.id) > dictionaryAttrib_P['Tbet_th']):
	    parentCell.type = 5
	    
	    #diffFile=open(str(os.path.dirname(os.path.abspath(__file__))) + '/Output/DifferentiationTimen.csv', 'a')  
	    #wr = csv.writer(diffFile, delimiter=';', lineterminator='\n', quoting=csv.QUOTE_MINIMAL)
	    #wr.writerow([str(parentCell.id), str(dictionaryAttrib_P['differentiation_duration'])])
	    #diffFile.close()
	
	if childCell.type == 4 and (bionetAPI.getBionetworkValue('Intra_Tb', childCell.id) > dictionaryAttrib_C['Tbet_th']):
	    childCell.type = 5
	    
	    #diffFile=open(str(os.path.dirname(os.path.abspath(__file__))) + '/Output/DifferentiationTimen.csv', 'a')  
	    #wr = csv.writer(diffFile, delimiter=';', lineterminator='\n', quoting=csv.QUOTE_MINIMAL)
	    #wr.writerow([str(childCell.id), str(dictionaryAttrib_C['differentiation_duration'])])
	    #diffFile.close()  
	
	                       
class MotilitySteppable(SteppableBasePy):
    def __init__(self, _simulator, _frequency=1):
        SteppableBasePy.__init__(self, _simulator, _frequency)
        self.simulator=_simulator
        self.inventory=self.simulator.getPotts().getCellInventory()
        self.cellList=CellList(self.inventory)
        self.nTrackerPlugin=CompuCell.getNeighborTrackerPlugin()		
        
    def start(self):        
        for cell in self.cellList:
            
	    if cell.type == 1:#-- APC                
                r=90 # highest_velocity 
                theta=6.28318*random()
                cell.lambdaVecX=r*math.cos(theta)
                cell.lambdaVecY=r*math.sin(theta)
             
	    elif cell.type>1: # T cells                 
                r=150 # highest_velocity 
                theta=6.28318*random()
                cell.lambdaVecX=r*math.cos(theta)
                cell.lambdaVecY=r*math.sin(theta)

    def step(self, mcs):
        nTrackerAccessor=self.nTrackerPlugin.getNeighborTrackerAccessorPtr()
       
        r=90 #initial velocity               
        flag=0

        for cell in self.cellList:
	    
	    if mcs%(int(100*random())+50) == 0:
			flag=1  
            if cell.type == 1: # APC             		
               r=25
               if flag == 1:
                   theta=6.28318*random()
                   cell.lambdaVecX=r*math.cos(theta)
                   cell.lambdaVecY=r*math.sin(theta)
	    #-------------------------
	   
                        
	    # Weak TCR engagement: trasient T-APC contact by keeping pre-Activate T cell migrating normally		    
            if cell.type in [2,4,5,6,7]: 
                r=150			
                if flag == 1 and random()<0.5:
                    theta=6.28318*random()
                    cell.lambdaVecX=r*math.cos(theta)
                    cell.lambdaVecY=r*math.sin(theta)
		
		cellNeighborList=CellNeighborListAuto(self.nTrackerPlugin, cell)	 
		for neighborSurfaceData in cellNeighborList:
                   if neighborSurfaceData.neighborAddress:    
                        if neighborSurfaceData.neighborAddress.type == 1:
			    theta=6.28318*random()
			    cell.lambdaVecX=r*math.cos(theta)
			    cell.lambdaVecY=r*math.sin(theta)
	    
	     #-- Strong TCR engagement: stable T-APC contact by slowing pre-Activated cell migration: r = 0
	    elif cell.type == 3: # Pre-Activated
		r=150
		cellNeighborList=CellNeighborListAuto(self.nTrackerPlugin, cell)	 
		for neighborSurfaceData in cellNeighborList:
                   if neighborSurfaceData.neighborAddress:    
                        if neighborSurfaceData.neighborAddress.type == 1:
                            r=0
                theta=6.28318*random()
                cell.lambdaVecX=r*math.cos(theta)
                cell.lambdaVecY=r*math.sin(theta)
					          

class ConstraintInitializerSteppable(SteppableBasePy):
    def __init__(self, _simulator, _frequency=1):
        SteppableBasePy.__init__(self, _simulator, _frequency)
        self.connectivityLocalFlexPlugin=CompuCell.getConnectivityLocalFlexPlugin()
         
    def start(self):
        pass
        
    def step(self, mcs):
        for cell in self.cellList:
	    if cell:
		self.connectivityLocalFlexPlugin.setConnectivityStrength(cell, 50000)
                        	
            if cell.type == 1: #-- APC
                cell.targetVolume=250.0
                cell.lambdaVolume=50.0
		self.connectivityLocalFlexPlugin.setConnectivityStrength(cell, 1000000000)
				
            elif cell.type in range(2, 6): #-- not necrotic
                cell.targetVolume=16.0
                cell.lambdaVolume=10.0
            
            elif cell.type == 7: #-- necrotic
                if cell.targetVolume > 2.0:
		    cell.targetVolume -= 1.05 # slow decaying per step
		else:
		    cell.targetVolume = 0
		    cell.targetSurface = 0
		    cell.lambdaVolume=10000.0

        
class PlotsSteppable(SteppableBasePy):
    def __init__(self, _simulator, _frequency=1):
        SteppableBasePy.__init__(self, _simulator, _frequency)
        self.simulator=_simulator
        self.inventory=self.simulator.getPotts().getCellInventory()
        self.cellList=CellList(self.inventory)
        self.nTrackerPlugin=CompuCell.getNeighborTrackerPlugin()
        self.connectivityLocalFlexPlugin=CompuCell.getConnectivityLocalFlexPlugin()
        self.pixelTrackerPlugin=CompuCell.getPixelTrackerPlugin()
      
    def start(self):	
	########### Average Molecular Values (Naive) PLOTS #####################
        self.plotWin0=CompuCellSetup.viewManager.plotManager.getNewPlotWindow()
        if not self.plotWin0:
            return
        # Plot Title properties           
        self.plotWin0.setTitle('Molecules')
        self.plotWin0.setTitleSize(10)
        self.plotWin0.setTitleColor('black')
        
        # Plot background properties
        self.plotWin0.setPlotBackgroundColor('white')
        
        # properties of x axis
        self.plotWin0.setXAxisTitle('time (MCS)')
        self.plotWin0.setXAxisTitleSize(10)      
        #self.plotWin0.setXAxisTitleColor('Black')              
        
        # properties of y axis
        self.plotWin0.setYAxisTitle('Molars')        
        #self.pW.setYAxisLogScale()
        self.plotWin0.setYAxisTitleSize(10)        
        #self.plotWin0.setYAxisTitleColor('Black')                      
        
        self.plotWin0.addPlot('IL2R')
        self.plotWin0.addPlot('IL2/IL2R')
        self.plotWin0.addPlot('Tbet')
        self.plotWin0.addPlot('Fass')
        self.plotWin0.addPlot('Caspase')
        
        self.plotWin0.changePlotProperty('IL2R', 'LineWidth', 2)
        self.plotWin0.changePlotProperty('IL2R', 'LineColor', 'blue') 

        self.plotWin0.changePlotProperty('IL2/IL2R', 'LineWidth', 2)
        self.plotWin0.changePlotProperty('IL2/IL2R', 'LineColor', 'orange')
	
        self.plotWin0.changePlotProperty('Tbet', 'LineWidth', 2)
        self.plotWin0.changePlotProperty('Tbet', 'LineColor', 'red')
	
        self.plotWin0.changePlotProperty('Fass', 'LineWidth', 2)
        self.plotWin0.changePlotProperty('Fass', 'LineColor', 'green')

        self.plotWin0.changePlotProperty('Caspase', 'LineWidth', 2)
        self.plotWin0.changePlotProperty('Caspase', 'LineColor', 'black')
	
                 
        self.plotWin0.addGrid()
        # adding automatically generated legend, default position is bottom, 
        self.plotWin0.addAutoLegend('top') # change to top
        #------------------------------------
	
        ########### Average IL-2 at cell membrane PLOTS #####################
        self.plotWin1=CompuCellSetup.viewManager.plotManager.getNewPlotWindow()
        if not self.plotWin1:
            return
        # Plot Title properties           
        self.plotWin1.setTitle('IL-2 at cell membrane')
        self.plotWin1.setTitleSize(10)
        self.plotWin1.setTitleColor('black')
        
        # Plot background properties
        self.plotWin1.setPlotBackgroundColor('white')
        
        # properties of x axis
        self.plotWin1.setXAxisTitle('time (MCS)')
        self.plotWin1.setXAxisTitleSize(10)   
        #self.plotWin0.setXAxisTitleColor('Black')              
        
        # properties of y axis
        self.plotWin1.setYAxisTitle('Molars')        
        #self.pW.setYAxisLogScale()
        self.plotWin1.setYAxisTitleSize(10)        
        
        self.plotWin1.addPlot('IL2cm')
        
        self.plotWin1.changePlotProperty('IL2cm', 'LineWidth', 2)
        self.plotWin1.changePlotProperty('IL2cm', 'LineColor', 'blue')
                 
        self.plotWin1.addGrid()
        # adding automatically generated legend, default possition is bottom, 
        self.plotWin1.addAutoLegend('top') # change to top
        #------------------------------------	
	
        ########### Population dynamics plot #####################
        self.plotWin2=CompuCellSetup.viewManager.plotManager.getNewPlotWindow()
        if not self.plotWin0:
            return
        # Plot Title properties           
        self.plotWin2.setTitle('Population dynamisc')
        self.plotWin2.setTitleSize(10)
        self.plotWin2.setTitleColor('Black')
        
        # Plot background properties
        self.plotWin2.setPlotBackgroundColor('white')
        
        # properties of x axis
        self.plotWin2.setXAxisTitle('time (MCS)')
        self.plotWin2.setXAxisTitleSize(10)      
        #self.plotWin2.setXAxisTitleColor('Black')              
        
        # properties of y axis
        self.plotWin2.setYAxisTitle('Cell count')        
        #self.pW.setYAxisLogScale()
        self.plotWin2.setYAxisTitleSize(10)        
        #self.plotWin2.setYAxisTitleColor('Black')                      
        
        self.plotWin2.addPlot('Total')
        self.plotWin2.addPlot('Inactivated')
        self.plotWin2.addPlot('Activated')
        self.plotWin2.addPlot('Effector')
        
        self.plotWin2.changePlotProperty('Total', 'LineWidth', 2)
        self.plotWin2.changePlotProperty('Total', 'LineColor', 'black') 

        self.plotWin2.changePlotProperty('Inactivated', 'LineWidth', 2)
        self.plotWin2.changePlotProperty('Inactivated', 'LineColor', 'light blue')
		
        self.plotWin2.changePlotProperty('Activated', 'LineWidth', 2)
        self.plotWin2.changePlotProperty('Activated', 'LineColor', 'orange')
	
        self.plotWin2.changePlotProperty('Effector', 'LineWidth', 2)
        self.plotWin2.changePlotProperty('Effector', 'LineColor', 'red')
                 
        self.plotWin2.addGrid()
        # adding automatically generated legend, default possition is bottom, 
        self.plotWin2.addAutoLegend('top') # change to top
        #------------------------------------	
		
        #---- Initialize output files --------------------------------------                
        output_cellType=open(str(os.path.dirname(os.path.abspath(__file__))) + '/Output/data.csv', 'wb')  
        wr = csv.writer(output_cellType, delimiter=';', lineterminator='\n', quoting=csv.QUOTE_MINIMAL)
        wr.writerow(['Hr', 'Total', 'Naive', 'pre-A','Activated', 'Effector', 'Apoptosis', 'R', 'LR', 'Tbet', 'Fass', 'Cap', 'IL2cm'])
        output_cellType.close()
	
	
    def step(self, mcs):        
        numberOfAPC=0
        numberOfAllT=0
        numberOfNaive=0
        numberOfpreActivated=0
        numberOfActivated=0
        numberOfEffector=0
        numberOfApoptosis=0
	
        Total_R=0
        Total_LR=0
        Total_Tbet=0
        Total_Fass=0
        Total_Cap=0
        Total_IL2cm=0
                
        for cell in self.cellList:
            if cell.type == 1:#-- APC
                numberOfAPC += 1
	    
            if cell.type in range(2, 6):
                numberOfAllT += 1	
                Total_R+=float(bionetAPI.getBionetworkValue('Intra_R', cell.id))
                Total_LR+=float(bionetAPI.getBionetworkValue('Intra_LR', cell.id))
                Total_Tbet+=float(bionetAPI.getBionetworkValue('Intra_Tb', cell.id))
                Total_Fass+=float(bionetAPI.getBionetworkValue('Intra_Fass', cell.id))
                Total_Cap+=float(bionetAPI.getBionetworkValue('Intra_Cap', cell.id))
                Total_IL2cm+=float(bionetAPI.getBionetworkValue('Intra_IL2cm', cell.id))
	    	    
                if cell.type == 2:#-- Naive cells
                    numberOfNaive+=1
		    
                if cell.type == 3:#-- pre-Activated
                    numberOfpreActivated+=1
	    	                  
                if cell.type == 4:#-- Activated
                    numberOfActivated+=1
	                    
                if cell.type == 5: #-- Effector 
                    numberOfEffector+=1
		
            if cell.type == 7:
                numberOfAllT+=1
                numberOfApoptosis+=1
	
        #---------------------------------------------------------
        #-------------- Update plots------------------------------
        self.plotWin0.addDataPoint('IL2R', mcs, Total_R/float(numberOfAllT))
        self.plotWin0.addDataPoint('IL2/IL2R', mcs, Total_LR/float(numberOfAllT))
        self.plotWin0.addDataPoint('Tbet', mcs, Total_Tbet/float(numberOfAllT))
        self.plotWin0.addDataPoint('Fass', mcs, Total_Fass/float(numberOfAllT))
        self.plotWin0.addDataPoint('Caspase', mcs, Total_Cap/float(numberOfAllT))
	
        self.plotWin1.addDataPoint('IL2cm', mcs, Total_IL2cm/float(numberOfAllT))
	
        self.plotWin2.addDataPoint('Total', mcs, numberOfAllT)         
        self.plotWin2.addDataPoint('Inactivated', mcs, numberOfNaive + numberOfpreActivated)
        self.plotWin2.addDataPoint('Activated', mcs, numberOfActivated)
        self.plotWin2.addDataPoint('Effector', mcs, numberOfEffector) 
        
        self.plotWin0.showAllPlots()
        self.plotWin1.showAllPlots()
        self.plotWin2.showAllPlots()
	
        #---------------------------------------------------------
        #-- Write in output file every hr (60 MCS)
        if mcs%180 == 0:
            output_cellType=open(str(os.path.dirname(os.path.abspath(__file__))) + '/Output/data.csv', 'a')
            wr = csv.writer(output_cellType, delimiter=';', lineterminator='\n', quoting=csv.QUOTE_ALL)
            wr.writerow([int(mcs/180), numberOfAllT, numberOfNaive, numberOfpreActivated, numberOfActivated, numberOfEffector,numberOfApoptosis,\
            float(Total_R/numberOfAllT), float(Total_LR/numberOfAllT), float(Total_Tbet/numberOfAllT),\
            float(Total_Fass/numberOfAllT), float(Total_Cap/numberOfAllT), float(Total_IL2cm/numberOfAllT)])
            output_cellType.close()
	    
